# Supplementary material for: Insights from Syzygium aromaticum Essential Oil: Encapsulation, Characterization, and Antioxidant Activity
Source: Pharmaceuticals (Basel). 2024 May 8;17(5):599. doi: 10.3390/ph17050599 (PMC11124181; doi:10.3390/ph17050599)
Supplement: Supplementary file 1 [file pharmaceuticals-17-00599-s001.zip]

Archive with 1 entries (1 files):
- pharmaceuticals-2987808-supplementary.pdf
